# Supplementary material for: FLLL31 Induces Apoptosis via the FOXO4/BCL6 Axis to Inhibit Bladder Cancer Progression
Source: Hum Mutat. 2025 Dec 22;2025:5947612. doi: 10.1155/humu/5947612 (PMC12721339; doi:10.1155/humu/5947612)
Supplement: Supplementary file 1 — Supporting Information Additional supporting information can be found online in the Supporting Information section. This Excel file contains the raw experimental data used to generate all figures and statistical analyses presented in this manuscript. The data are organized into separate sheets corresponding to Figures 1b, 1c, and 1d. [file HUMU-2025-5947612-s001.xlsx]

## Sheet: 1B
figure1B-IC50
	T24				5637
		TLLL31 concentration(μM）	Cell viability (%)			TLLL31 concentration(μM）	Cell viability (%)
		0	100			0	100
			99				100
			99.5				99
		0.25	99			0.25	99
			98				96
			97				97
		0.5	95			0.5	91
			91				90
			88				82
		1.25	80			1.25	77
			75				78
			79				73
		2.5	55			2.5	51
			52				47
			45				40
		5	20			5	24
			22				22
			27				19
		10	10			10	9
			9				7
			7				6
		20	9			20	4
			6				3
			3				2
		[Inhibitor] vs. response -- Variable slope (four parameters)				[Inhibitor] vs. response -- Variable slope (four parameters)

## Sheet: 1C
figure1C-the CCK-8 assay	T24	Time(h)	DMSO	FLLL31+2.5		FLLL31+5			5637	Time(h)	DMSO	FLLL31+2.5		FLLL31+5
		0	1.03	1.02	Unpaired t test,Two-tailed,P value=0.9344	1.05	Unpaired t test,Two-tailed,P value=0.8767			0	1.16	1.13	Unpaired t test,Two-tailed,P value=0.7388	1.19	Unpaired t test,Two-tailed,P value=0.7377
			0.996	0.981		1.009					0.9	0.998		0.992
			0.941	1.0023		0.995					1.05	1.02		1.08
			1.01	0.981		0.942					1.11	1.17		1.056
		24	2.18	1.76	Unpaired t test,Two-tailed,P value=0.0016	1.56	Unpaired t test,Two-tailed,P value=0.0002			24	2.22	1.77	Unpaired t test,Two-tailed,P value=0.0007	1.28	Unpaired t test,Two-tailed,P value<0.0001
			2.09	1.74		1.143					2.39	1.65		1.21
			2.1	1.52		1.28					2.05	1.62		1.4
			2.009	1.43		1.39					2.18	1.49		1.25
		48	2.68	2.04	Unpaired t test,Two-tailed,P value=0.0002	1.24	Unpaired t test,Two-tailed,P value<0.0001			48	2.97	2.29	Unpaired t test,Two-tailed,P value=0.0002	1.35	Unpaired t test,Two-tailed,P value<0.0001
			2.73	2.056		1.51					3.11	2.11		1.77
			2.97	2.118		1.32					3.45	2.25		1.59
			2.8	1.8		1.9					3.09	2.08		1.61
		72	3.44	2.57	Unpaired t test,Two-tailed,P value=0.0004	1.77	Unpaired t test,Two-tailed,P value=0.0002			72	3.98	2.98	Unpaired t test,Two-tailed,P value=0.0002	1.89	Unpaired t test,Two-tailed,P value<0.0001
			3.21	2.6		1.74					3.86	2.67		2.02
			3.56	2.49		1.59					4.31	2.71		1.75
			3.78	2.21		1.7					3.72	2.53		1.99
		96	4.88	3.09	Unpaired t test,Two-tailed,P value=0.0002	1.9	Unpaired t test,Two-tailed,P value<0.0001			96	4.82	3.34	Unpaired t test,Two-tailed,P value<0.0001	2.39	Unpaired t test,Two-tailed,P value<0.0001
			4.56	2.75		1.82					4.47	2.9		2.13
			4.34	3.199		2.067					4.98	3.47		2.17
			3.09	3.211		1.79					4.73	3.03		1.9

## Sheet: 1D
figure1D-the clone formation assay	T24	DMSO	FLLL31+2.5	FLLL31+5
		344	197	119
		312	208	120
		309	187	107
			Unpaired t test,Two-tailed,P value=0.0020	Unpaired t test,Two-tailed,P value<0.0001
	5637	DMSO	FLLL31+2.5	FLLL31+5
		287	174	62
		300	152	67
		301	126	52
			Unpaired t test,Two-tailed,P value=0.0006	Unpaired t test,Two-tailed,P value<0.0001

## Sheet: 1E
figure1E-the EdU assay	T24	DMSO	FLLL31+2.5	FLLL31+5
		58	25	8
		65	33	6
		62	27	11
			Unpaired t test,Two-tailed,P value=0.0004	Unpaired t test,Two-tailed,P value<0.0001
	5637	DMSO	FLLL31+2.5	FLLL31+5
		29.9	12.6	1
		33.5	14.8	0.9
		36	11.5	1.2
			Unpaired t test,Two-tailed,P value=0.0006	Unpaired t test,Two-tailed,P value<0.0001

## Sheet: 1F
figure1F-migration	T24	DMSO	FLLL31+2.5	FLLL31+5
		177	33	17
		157	46	22
		142	68	11
			Unpaired t test,Two-tailed,P value=0.0016	Unpaired t test,Two-tailed,P value=0.0002
	5637	DMSO	FLLL31+2.5	FLLL31+5
		109	59	16
		133	44	28
		142	63	11
			Unpaired t test,Two-tailed,P value=0.0031	Unpaired t test,Two-tailed,P value=0.0006

## Sheet: 1G
figure1G-invasion	T24	DMSO	FLLL31+2.5	FLLL31+5
		166	55	16
		109	79	33
		128	52	28
			Unpaired t test,Two-tailed,P value=0.0184	Unpaired t test,Two-tailed,P value=0.0034
	5637	DMSO	FLLL31+2.5	FLLL31+5
		175	74	16
		166	59	22
		200	81	10
			Unpaired t test,Two-tailed,P value=0.0008	Unpaired t test,Two-tailed,P value=0.0001

## Sheet: 2D
figure2D-Annexin V-FITC/PI double-staining flow cytometry	T24	DMSO	FLLL31+2.5	FLLL31+5
		3.5	42.66	74.2
		3.8	41.75	67.04
		4.66	44.68	70.13
			Unpaired t test,Two-tailed,P value<0.0001	Unpaired t test,Two-tailed,P value<0.0001
	5637	DMSO	FLLL31+2.5	FLLL31+5
		3.71	49.9	72.92
		3.66	47.2	71.94
		2.97	51.33	66.36
			Unpaired t test,Two-tailed,P value<0.0001	Unpaired t test,Two-tailed,P value<0.0001

## Sheet: 2E
figure2E-JC-1	T24	DMSO	FLLL31+2.5	FLLL31+5
		2.23	1.16	0.45
		2.76	1.22	0.37
		2.55	1.05	0.22
			Unpaired t test,Two-tailed,P value=0.0011	Unpaired t test,Two-tailed,P value=0.0002
	5637	DMSO	FLLL31+2.5	FLLL31+5
		2.44	0.88	0.15
		2.91	0.75	0.12
		2.62	0.9	0.08
			Unpaired t test,Two-tailed,P value=0.0002	Unpaired t test,Two-tailed,P value<0.0001

## Sheet: 2F
figure2F-QP(BCL6)	T24	DMSO	FLLL31+2.5	FLLL31+5
		1.65405	5.91755	9.23215
		0.564091	5.43771	9.69114
		1.07177	5.66863	8.85607
			Unpaired t test,Two-tailed,P value=0.0002	Unpaired t test,Two-tailed,P value<0.0001

## Sheet: 2G
figure2G-QP(FOXO4)	T24	DMSO	FLLL31+2.5	FLLL31+5
		1.13813	9.37401	14.3138
		0.679086	9.47855	12.9182
		1.29385	8.23442	12.9182
			Unpaired t test,Two-tailed,P value<0.0001	Unpaired t test,Two-tailed,P value<0.0001

[truncated: 33 more sheets: 2H, 2I, 2J, 2K, 2L, 3C, 3D, 3E, 4A, 4B, 4C, 4D, 4E, 4F, 4G, 4H, 4I, 4J, 4K, 4L …]
